# Supplementary material for: Crystal Structure, Theoretical Analysis, and Protein/DNA Binding Activity of Iron(III) Complex Containing Differently Protonated Pyridoxal–S-Methyl-Isothiosemicarbazone Ligands
Source: Int J Mol Sci. 2024 Jun 27;25(13):7058. doi: 10.3390/ijms25137058 (PMC11241004; doi:10.3390/ijms25137058)
Supplement: Supplementary file 1 [file ijms-25-07058-s001.zip]

Archive with 1 entries (1 files):
- ijms-3032947-supplementary.pdf
